# Supplementary material for: AraceaeDB: a functional genomics database of the Araceae family with a focus on konjac glucomannan biosynthesis in Amorphophallus konjac corms
Source: Hortic Res. 2025 Jul 17;12(10):uhaf188. doi: 10.1093/hr/uhaf188 (PMC12569764; doi:10.1093/hr/uhaf188)
Supplement: Web_Material_uhaf188 [file web_material_uhaf188.zip]

Archive with 1 entries (1 files):
- Table S -1.xlsx
