# Supplementary material for: AraceaeDB: a functional genomics database of the Araceae family with a focus on konjac glucomannan biosynthesis in Amorphophallus konjac corms
Source: Hortic Res. 2025 Jul 17;12(10):uhaf188. doi: 10.1093/hr/uhaf188 (PMC12569764; doi:10.1093/hr/uhaf188)
Supplement: Web_Material_uhaf188 [file web_material_uhaf188.zip › Table S -1.xlsx]

## Sheet: S1
Table S1. hubgenes's annotation in network
ID	name	class	Uniport annotation
evm.model.CTG_5167.1_Akon	MYB61	Transcription Factor	sp|Q8VZQ2|MYB61_ARATH Transcription factor MYB61 OS=Arabidopsis thaliana OX=3702 GN=MYB61 PE=2 SV=1
evm.model.HIC_ASM_2.7409_Akon	GAF1	Transcription Factor	sp|Q9SCQ6|IDD2_ARATH Zinc finger protein GAI-ASSOCIATED FACTOR 1 OS=Arabidopsis thaliana OX=3702 GN=GAF1 PE=1 SV=1
evm.model.HIC_ASM_10.29_Akon	XYL2_1	Cell Wall Loosening Factor	sp|A5JTQ3|XYL2_MEDSV Beta-xylosidase/alpha-L-arabinofuranosidase 2 OS=Medicago sativa subsp. varia OX=36902 GN=Xyl2 PE=2 SV=1
evm.model.HIC_ASM_10.38_Akon	XYL2_2	Cell Wall Loosening Factor	sp|A5JTQ3|XYL2_MEDSV Beta-xylosidase/alpha-L-arabinofuranosidase 2 OS=Medicago sativa subsp. varia OX=36902 GN=Xyl2 PE=2 SV=1
evm.model.HIC_ASM_5.9362_Akon	XTH6	Cell Wall Loosening Factor	sp|A0A067XRK9|XTH6_DIOKA Xyloglucan endotransglucosylase protein 6 OS=Diospyros kaki OX=35925 GN=XTH6 PE=1 SV=1
evm.model.CTG_2141.4_Akon	PLY8_1	Cell Wall Loosening Factor	sp|Q9M8Z8|PLY8_ARATH Probable pectate lyase 8 OS=Arabidopsis thaliana OX=3702 GN=At3g07010 PE=2 SV=1
evm.model.HIC_ASM_10.1415_Akon	PLY8_2	Cell Wall Loosening Factor	sp|Q9M8Z8|PLY8_ARATH Probable pectate lyase 8 OS=Arabidopsis thaliana OX=3702 GN=At3g07010 PE=2 SV=1
evm.model.HIC_ASM_10.1425_Akon	PLY8_3	Cell Wall Loosening Factor	sp|Q9M8Z8|PLY8_ARATH Probable pectate lyase 8 OS=Arabidopsis thaliana OX=3702 GN=At3g07010 PE=2 SV=1
evm.model.HIC_ASM_12.5083_Akon	PLY18	Cell Wall Loosening Factor	sp|Q9C5M8|PLY18_ARATH Probable pectate lyase 18 OS=Arabidopsis thaliana OX=3702 GN=At4g24780 PE=2 SV=2
evm.model.CTG_5533.5_Akon	PGLR_1	Cell Wall Loosening Factor	sp|A7PZL3|PGLR_VITVI Probable polygalacturonase OS=Vitis vinifera OX=29760 GN=GSVIVT00026920001 PE=1 SV=1
evm.model.CTG_9483.1_Akon	PGLR_2	Cell Wall Loosening Factor	sp|A7PZL3|PGLR_VITVI Probable polygalacturonase OS=Vitis vinifera OX=29760 GN=GSVIVT00026920001 PE=1 SV=1
evm.model.HIC_ASM_5.8797_Akon	E134	Cell Wall Loosening Factor	\sp|Q94CD8|E134_ARATH Glucan endo-1,3-beta-glucosidase 4 OS=Arabidopsis thaliana OX=3702 GN=At3g13560 PE=2 SV=1\""
evm.model.HIC_ASM_7.252.2_Akon	E1313_1	Cell Wall Loosening Factor	\sp|Q9FJU9|E1313_ARATH Glucan endo-1,3-beta-glucosidase 13 OS=Arabidopsis thaliana OX=3702 GN=At5g56590 PE=2 SV=1\""
evm.model.HIC_ASM_7.72.2_Akon	E1313_2	Cell Wall Loosening Factor	\sp|Q9FJU9|E1313_ARATH Glucan endo-1,3-beta-glucosidase 13 OS=Arabidopsis thaliana OX=3702 GN=At5g56590 PE=2 SV=1\""
evm.model.HIC_ASM_4.1795_Akon	AGAL3	Cell Wall Loosening Factor	sp|Q8VXZ7|AGAL3_ARATH Alpha-galactosidase 3 OS=Arabidopsis thaliana OX=3702 GN=AGAL3 PE=1 SV=1
evm.model.HIC_ASM_7.3337_Akon	TBA2	Cytoskeleton	sp|P14641|TBA2_MAIZE Tubulin alpha-2 chain OS=Zea mays OX=4577 GN=TUBA2 PE=3 SV=1
evm.model.HIC_ASM_10.1242_Akon	TBA1	Cytoskeleton	sp|P33623|TBA1_ANEPH Tubulin alpha-1 chain OS=Anemia phyllitidis OX=12940 GN=TUBA1 PE=2 SV=1
evm.model.CTG_1051.10_Akon	TBA_1	Cytoskeleton	sp|P33623|TBA1_ANEPH Tubulin alpha-1 chain OS=Anemia phyllitidis OX=12940 GN=TUBA1 PE=2 SV=1
evm.model.HIC_ASM_12.3724_Akon	TBA_2	Cytoskeleton	sp|P33629|TBA_PRUDU Tubulin alpha chain OS=Prunus dulcis OX=3755 GN=TUBA PE=2 SV=1
evm.model.HIC_ASM_5.11541_Akon	TBA_3	Cytoskeleton	sp|P28752|TBA1_ORYSJ Tubulin alpha-1 chain OS=Oryza sativa subsp. japonica OX=39947 GN=TUBA1 PE=1 SV=1
evm.model.HIC_ASM_2.4990_Akon	MP701	Cytoskeleton	sp|Q2QLI6|MP701_ORYSJ Microtubule-associated protein 70-1 OS=Oryza sativa subsp. japonica OX=39947 GN=MAP70.1 PE=2 SV=1
evm.model.HIC_ASM_5.5872.1_Akon	FH11	Cytoskeleton	sp|Q9MA60|FH11_ARATH Formin-like protein 11 OS=Arabidopsis thaliana OX=3702 GN=FH11 PE=2 SV=1
evm.model.HIC_ASM_1.891.1_Akon	UXS6_1	Cell Wall Synthesis	sp|Q9ZV36|UXS6_ARATH UDP-glucuronic acid decarboxylase 6 OS=Arabidopsis thaliana OX=3702 GN=UXS6 PE=2 SV=1
evm.model.HIC_ASM_7.7232_Akon	UXS6_2	Cell Wall Synthesis	sp|Q9ZV36|UXS6_ARATH UDP-glucuronic acid decarboxylase 6 OS=Arabidopsis thaliana OX=3702 GN=UXS6 PE=2 SV=1
evm.model.HIC_ASM_7.7272_Akon	GT14A_1	Cell Wall Synthesis	sp|Q9FLD7|GT14A_ARATH Beta-glucuronosyltransferase GlcAT14A OS=Arabidopsis thaliana OX=3702 GN=GLCAT14A PE=2 SV=1
evm.model.HIC_ASM_9.9851_Akon	GT14A_2	Cell Wall Synthesis	sp|Q9FLD7|GT14A_ARATH Beta-glucuronosyltransferase GlcAT14A OS=Arabidopsis thaliana OX=3702 GN=GLCAT14A PE=2 SV=1
evm.model.HIC_ASM_11.3759_Akon	SSG1	Carbohydrate Metabolism	\sp|O82627|SSG1_ANTMA Granule-bound starch synthase 1, chloroplastic/amyloplastic OS=Antirrhinum majus OX=4151 GN=WAXY PE=2 SV=1\""
evm.model.HIC_ASM_11.1677_Akon	FRK2	Carbohydrate Metabolism	sp|A2YQL4|SCRK2_ORYSI Fructokinase-2 OS=Oryza sativa subsp. indica OX=39946 GN=FRK2 PE=1 SV=2
evm.model.HIC_ASM_10.2727_evm.model.HIC_ASM_10.2728_Akon	CSLA3	Carbohydrate Metabolism	sp|Q9LQC9|CSLA3_ARATH Probable glucomannan 4-beta-mannosyltransferase 3 OS=Arabidopsis thaliana OX=3702 GN=CSLA3 PE=2 SV=1

## Sheet: S2
Table S2. The gene expression levels of enzymes involved in both KGM and starch biosynthesis within the Brown module
ID	Stage 1	Stage 2	Stage 3	Stage 4	Leaf	Root	Stem	Corm	name	uniport annotation
evm.model.HIC_ASM_10.2122_Akon	217.569	115.249	260.872	155.372	48.4535	60.0296	64.4114	188.883	UGPA_1	sp|Q9SDX3|UGPA_MUSAC UTP--glucose-1-phosphate uridylyltransferase OS=Musa acuminata OX=4641 GN=UGPA PE=2 SV=1
evm.model.CTG_5793.3.1_Akon	3.23215	2.46165	4.22369	1.03114	1.39952	0.149103	1.8977	2.51064	UGPA_2	sp|Q9SDX3|UGPA_MUSAC UTP--glucose-1-phosphate uridylyltransferase OS=Musa acuminata OX=4641 GN=UGPA PE=2 SV=1
evm.model.CTG_19470.2_Akon	158.714	124.932	259.92	136.804	50.8076	133.94	53.8591	198.454	UGPA_3	sp|Q9SDX3|UGPA_MUSAC UTP--glucose-1-phosphate uridylyltransferase OS=Musa acuminata OX=4641 GN=UGPA PE=2 SV=1
evm.model.HIC_ASM_8.3536_Akon	13.0801	9.34368	18.9085	10.2751	0.448905	0.72749	0.479193	1.17546	UGPA1_1	sp|P57751|UGPA1_ARATH UTP--glucose-1-phosphate uridylyltransferase 1 OS=Arabidopsis thaliana OX=3702 GN=UGP1 PE=2 SV=1
evm.model.CTG_6052.7_Akon	6.41391	5.17643	11.6706	5.04481	0.0963702	0.245105	0.348588	0.72958	UGPA1_2	sp|P57751|UGPA1_ARATH UTP--glucose-1-phosphate uridylyltransferase 1 OS=Arabidopsis thaliana OX=3702 GN=UGP1 PE=2 SV=1
evm.model.CTG_19329.1_Akon	2.31975	2.3562	4.95082	1.81322	0.0220672	0.172486	0.0244155	0.423136	UGPA1_3	sp|P57751|UGPA1_ARATH UTP--glucose-1-phosphate uridylyltransferase 1 OS=Arabidopsis thaliana OX=3702 GN=UGP1 PE=2 SV=1
evm.model.HIC_ASM_5.11009_Akon	237.03	169.912	115.22	882.619	360.373	26.6113	408.652	255.884	SUS4	sp|Q10LP5|SUS4_ORYSJ Sucrose synthase 4 OS=Oryza sativa subsp. japonica OX=39947 GN=SUS4 PE=2 SV=1
evm.model.HIC_ASM_3.110.2_Akon	4.37707	156.997	586.501	1.06646	74.9183	531.137	43.4698	392.605	SUS2_1	sp|Q41607|SUS2_TULGE Sucrose synthase 2 OS=Tulipa gesneriana OX=13306 PE=2 SV=1
evm.model.HIC_ASM_2.12.6_Akon	225.671	247.936	1224.62	106.923	9.90739	182.959	32.3662	364.97	SUS2_2	sp|Q41607|SUS2_TULGE Sucrose synthase 2 OS=Tulipa gesneriana OX=13306 PE=2 SV=1
evm.model.HIC_ASM_5.9052_Akon	17.095	13.2465	22.5266	14.9593	8.11783	10.6186	13.4242	26.6073	G6PI_1	\sp|P54243|G6PI_OENSH Glucose-6-phosphate isomerase, cytosolic OS=Oenothera sinuata var. hirsuta OX=49758 GN=PGIC PE=3 SV=1\""
evm.model.HIC_ASM_5.9027_Akon	11.5468	10.5332	22.4508	12.7039	15.7415	20.2677	11.3786	20.5461	G6PI_2	\sp|P54243|G6PI_OENSH Glucose-6-phosphate isomerase, cytosolic OS=Oenothera sinuata var. hirsuta OX=49758 GN=PGIC PE=3 SV=1\""
evm.model.HIC_ASM_10.868_Akon	24.4032	18.452	59.1304	11.0171	7.29899	3.11936	2.87949	48.1802	SSG2	\sp|Q43093|SSG2_PEA Granule-bound starch synthase 2, chloroplastic/amyloplastic OS=Pisum sativum OX=3888 PE=1 SV=1\""
evm.model.HIC_ASM_12.4280_Akon	2.22264	2.46452	6.2977	0.636976	0.453928	0.0761965	0.355767	3.57943	SSG1_1	\sp|Q43784|SSG1_MANES Granule-bound starch synthase 1, chloroplastic/amyloplastic OS=Manihot esculenta OX=3983 GN=WAXY PE=2 SV=1\""
evm.model.HIC_ASM_11.3759_Akon	553.688	624.589	2629.82	338.704	135.186	34.8693	156.679	1501.3	SSG1_2	\sp|O82627|SSG1_ANTMA Granule-bound starch synthase 1, chloroplastic/amyloplastic OS=Antirrhinum majus OX=4151 GN=WAXY PE=2 SV=1\""
evm.model.HIC_ASM_1.2054_Akon	21.0975	15.6852	35.7303	8.32405	10.212	11.583	8.8062	25.0502	SSY4	\sp|Q0WVX5|SSY4_ARATH Probable starch synthase 4, chloroplastic/amyloplastic OS=Arabidopsis thaliana OX=3702 GN=SS4 PE=1 SV=1\""
evm.model.HIC_ASM_10.861_Akon	9.707	7.56002	14.7985	2.58375	2.14438	0.420842	1.15029	14.1946	SSY2_1	\sp|Q43847|SSY2_SOLTU Granule-bound starch synthase 2, chloroplastic/amyloplastic OS=Solanum tuberosum OX=4113 GN=SS2 PE=1 SV=3\""
evm.model.CTG_10650.2.1_Akon	11.4045	9.21217	26.4577	3.39622	1.78631	0.246823	0.80388	11.3735	SSY2_2	\sp|Q9MAC8|SSY2_ARATH Starch synthase 2, chloroplastic/amyloplastic OS=Arabidopsis thaliana OX=3702 GN=SS2 PE=1 SV=1\""
evm.model.HIC_ASM_8.478_Akon	15.5751	8.63796	56.6176	7.51212	17.4243	6.68815	8.49922	14.8055	SSY1	\sp|Q9FNF2|SSY1_ARATH Starch synthase 1, chloroplastic/amyloplastic OS=Arabidopsis thaliana OX=3702 GN=SS1 PE=2 SV=1\""
evm.model.HIC_ASM_5.12135_Akon	135.598	73.144	256.183	80.0707	36.4931	1.75868	22.8694	140.932	GLGB1_1	\sp|Q41058|GLGB1_PEA 1,4-alpha-glucan-branching enzyme 1, chloroplastic/amyloplastic OS=Pisum sativum OX=3888 GN=SBEI PE=1 SV=1\""
evm.model.HIC_ASM_5.12124_Akon	140.861	65.1172	211.377	93.804	33.6992	9.60238	23.4989	138.372	GLGB1_2	\sp|Q41058|GLGB1_PEA 1,4-alpha-glucan-branching enzyme 1, chloroplastic/amyloplastic OS=Pisum sativum OX=3888 GN=SBEI PE=1 SV=1\""
evm.model.HIC_ASM_6.7491_Akon	146.031	39.5736	160.753	15.4406	2.09044	0.261858	2.66499	41.1211	GLGL2_1	\sp|P55242|GLGL2_SOLTU Glucose-1-phosphate adenylyltransferase large subunit 2, chloroplastic/amyloplastic OS=Solanum tuberosum OX=4113 GN=AGPS2 PE=2 SV=1\""
evm.model.HIC_ASM_5.2676_Akon	77.4657	24.3648	79.1095	8.08706	1.18178	0.231231	0.743506	16.5439	GLGL2_2	\sp|P55230|GLGL2_ARATH Glucose-1-phosphate adenylyltransferase large subunit 2, chloroplastic OS=Arabidopsis thaliana OX=3702 GN=APL2 PE=1 SV=2\""
evm.model.HIC_ASM_6.7486_Akon	160.591	50.7936	172.535	20.7766	1.62816	0.103483	3.506	58.9893	GLGL1_1	\sp|P55233|GLGL1_BETVU Glucose-1-phosphate adenylyltransferase large subunit, chloroplastic/amyloplastic OS=Beta vulgaris OX=161934 GN=AGPS1 PE=2 SV=1\""
evm.model.HIC_ASM_1.1911_Akon	13.3662	4.37873	25.2813	0.340825	8.84907	0.909949	9.07998	5.8008	GLGL1_2	\sp|P55233|GLGL1_BETVU Glucose-1-phosphate adenylyltransferase large subunit, chloroplastic/amyloplastic OS=Beta vulgaris OX=161934 GN=AGPS1 PE=2 SV=1\""
evm.model.HIC_ASM_6.460_Akon	40.7616	233.892	450.575	27.9629	52.241	122.451	94.2427	372.058	PMM	sp|Q1W376|PMM_SOYBN Phosphomannomutase OS=Glycine max OX=3847 GN=PMM PE=1 SV=1
evm.model.HIC_ASM_11.1912_Akon	5.17551	5.00315	3.58006	5.92763	3.17168	1.16351	3.43516	5.76363	MPI1	sp|Q9M884|MPI1_ARATH Mannose-6-phosphate isomerase 1 OS=Arabidopsis thaliana OX=3702 GN=PMI1 PE=1 SV=1
evm.model.HIC_ASM_4.3391_Akon	5.69162	4.7328	14.228	5.30212	4.59479	6.30249	5.61524	15.1098	GMPPA_1	sp|Q86HG0|GMPPA_DICDI Mannose-1-phosphate guanyltransferase alpha OS=Dictyostelium discoideum OX=44689 GN=gmppA PE=2 SV=1
evm.model.HIC_ASM_4.3380_Akon	5.4247	4.1444	9.92423	4.74096	7.22966	9.57363	6.41789	16.9601	GMPPA_2	sp|Q86HG0|GMPPA_DICDI Mannose-1-phosphate guanyltransferase alpha OS=Dictyostelium discoideum OX=44689 GN=gmppA PE=2 SV=1
evm.model.HIC_ASM_9.9655_Akon	117.637	222.049	586.731	142.269	20.1717	62.8574	49.9415	475.752	GMPP1	sp|Q84JH5|GMPP1_ORYSJ Probable mannose-1-phosphate guanylyltransferase 1 OS=Oryza sativa subsp. japonica OX=39947 GN=Os03g0268400 PE=2 SV=1
evm.model.HIC_ASM_10.859_Akon	3.12147	43.8734	90.9959	2.91667	0.732368	0.0702324	0.0795869	9.41834	CSLAB_2	sp|Q6YWK8|CSLAB_ORYSJ Probable glucomannan 4-beta-mannosyltransferase 11 OS=Oryza sativa subsp. japonica OX=39947 GN=CSLA11 PE=2 SV=1
evm.model.CTG_1299.1.1_Akon	0.410847	0.96175	1.27819	0.0437675	0	0.0322331	0.0160365	0.0470695	CSLAB_1	sp|Q6YWK8|CSLAB_ORYSJ Probable glucomannan 4-beta-mannosyltransferase 11 OS=Oryza sativa subsp. japonica OX=39947 GN=CSLA11 PE=2 SV=1
evm.model.HIC_ASM_10.856_evm.model.HIC_ASM_10.857_Akon	4.6789	4.10033	16.9679	2.43838	1.87238	10.9346	1.43864	9.85151	CSLA9	sp|Q9LZR3|CSLA9_ARATH Glucomannan 4-beta-mannosyltransferase 9 OS=Arabidopsis thaliana OX=3702 GN=CSLA9 PE=1 SV=1
evm.model.HIC_ASM_10.2727_evm.model.HIC_ASM_10.2728_Akon	33.9985	502.165	1551.18	9.307	0.569019	0.13546	0.171578	2214.32	CSLA3	sp|Q9LQC9|CSLA3_ARATH Probable glucomannan 4-beta-mannosyltransferase 3 OS=Arabidopsis thaliana OX=3702 GN=CSLA3 PE=2 SV=1
evm.model.HIC_ASM_10.858_Akon	3.12147	43.8734	90.9959	2.91667	0	0	0	105.237	CSLA1	sp|Q7PC76|CSLA1_ORYSJ Glucomannan 4-beta-mannosyltransferase 1 OS=Oryza sativa subsp. japonica OX=39947 GN=CSLA1 PE=1 SV=1

## Sheet: S3
Table S3. The gene expression levels of KGM and Starch Biosynthesis
Gene name	ID	Stage1	Stage2	Stage3	Stage3	Uniport annotation
INV	evm.model.CTG_17555.6_Akon	3.63214	1.52264	1.26812	1.14077	\\sp|Q6H6N5|NIN3_ORYSJ Neutral/alkaline invertase 3, chloroplastic OS=Oryza sativa subsp. japonica OX=39947 GN=NIN3 PE=2 SV=1\\"\"\"\"\""
	evm.model.CTG_1765.2_Akon	0.11546	0.314932	0.609404	0.305923	sp|Q67XD9|CINV2_ARATH Alkaline/neutral invertase CINV2 OS=Arabidopsis thaliana OX=3702 GN=CINV2 PE=1 SV=1
	evm.model.CTG_211.8_Akon	0	0	0	0	sp|Q9SW48|INVB_ARATH Probable alkaline/neutral invertase B OS=Arabidopsis thaliana OX=3702 GN=INVB PE=1 SV=1
	evm.model.CTG_8350.1_Akon	0.045605	0.0751858	0.0716874	0.0643678	sp|Q69T31|CINV1_ORYSJ Cytosolic invertase 1 OS=Oryza sativa subsp. japonica OX=39947 GN=CINV1 PE=1 SV=1
	evm.model.HIC_ASM_11.173_Akon	0.366088	1.40613	1.09103	0.910324	sp|Q69T31|CINV1_ORYSJ Cytosolic invertase 1 OS=Oryza sativa subsp. japonica OX=39947 GN=CINV1 PE=1 SV=1
	evm.model.HIC_ASM_11.1824_Akon	0.0905328	0.422659	0.811441	0.0894222	sp|Q69T31|CINV1_ORYSJ Cytosolic invertase 1 OS=Oryza sativa subsp. japonica OX=39947 GN=CINV1 PE=1 SV=1
	evm.model.HIC_ASM_11.42_Akon	14.0475	1.88156	1.78541	13.3494	sp|Q69T31|CINV1_ORYSJ Cytosolic invertase 1 OS=Oryza sativa subsp. japonica OX=39947 GN=CINV1 PE=1 SV=1
	evm.model.HIC_ASM_11.5344_Akon	0	0.0153692	0	0	sp|Q9SW48|INVB_ARATH Probable alkaline/neutral invertase B OS=Arabidopsis thaliana OX=3702 GN=INVB PE=1 SV=1
	evm.model.HIC_ASM_2.5942_Akon	7.77707	128.854	29.2792	12.7426	\\sp|Q10MC0|NIN1_ORYSJ Neutral/alkaline invertase 1, mitochondrial OS=Oryza sativa subsp. japonica OX=39947 GN=NIN1 PE=1 SV=1\\"\"\"\"\""
	evm.model.HIC_ASM_2.7142_Akon	1.52101	1.1958	0.696035	1.24904	\\sp|Q6H6N5|NIN3_ORYSJ Neutral/alkaline invertase 3, chloroplastic OS=Oryza sativa subsp. japonica OX=39947 GN=NIN3 PE=2 SV=1\\"\"\"\"\""
	evm.model.HIC_ASM_4.1311_Akon	0	0	0	0	sp|Q9SW48|INVB_ARATH Probable alkaline/neutral invertase B OS=Arabidopsis thaliana OX=3702 GN=INVB PE=1 SV=1
	evm.model.HIC_ASM_4.2270_Akon	0.170477	0.195892	0.177158	0.208737	sp|Q67XD9|CINV2_ARATH Alkaline/neutral invertase CINV2 OS=Arabidopsis thaliana OX=3702 GN=CINV2 PE=1 SV=1
	evm.model.HIC_ASM_5.12117_Akon	2.09765	1.42991	1.13815	2.03286	\\sp|Q6H6N5|NIN3_ORYSJ Neutral/alkaline invertase 3, chloroplastic OS=Oryza sativa subsp. japonica OX=39947 GN=NIN3 PE=2 SV=1\\"\"\"\"\""
	evm.model.HIC_ASM_7.3967.4_Akon	20.8324	7.36104	8.42599	11.7229	\\sp|Q6H6N5|NIN3_ORYSJ Neutral/alkaline invertase 3, chloroplastic OS=Oryza sativa subsp. japonica OX=39947 GN=NIN3 PE=2 SV=1\\"\"\"\"\""
HXK	evm.model.HIC_ASM_5.11998_Akon	72.8464	73.6954	95.6198	61.8596	sp|Q42525|HXK1_ARATH Hexokinase-1 OS=Arabidopsis thaliana OX=3702 GN=HXK1 PE=1 SV=2
	evm.model.HIC_ASM_3.8432_Akon	1.53166	0.756543	0.533108	0.022608	sp|Q2KNB4|HXK3_ORYSJ Hexokinase-3 OS=Oryza sativa subsp. japonica OX=39947 GN=HXK3 PE=2 SV=1
	evm.model.HIC_ASM_2.6724_Akon	9.24663	53.3895	30.8248	11.4527	sp|Q2KNB4|HXK3_ORYSJ Hexokinase-3 OS=Oryza sativa subsp. japonica OX=39947 GN=HXK3 PE=2 SV=1
	evm.model.HIC_ASM_12.4331_Akon	3.02258	1.90844	1.71295	3.87319	sp|Q2KNB9|HXK2_ORYSJ Hexokinase-2 OS=Oryza sativa subsp. japonica OX=39947 GN=HXK2 PE=2 SV=1
	evm.model.HIC_ASM_12.4328_Akon	33.9663	27.6828	22.9886	52.0093	sp|Q42525|HXK1_ARATH Hexokinase-1 OS=Arabidopsis thaliana OX=3702 GN=HXK1 PE=1 SV=2
	evm.model.HIC_ASM_0.627_Akon	7.63292	29.6029	7.47442	4.3924	sp|Q2KNB4|HXK3_ORYSJ Hexokinase-3 OS=Oryza sativa subsp. japonica OX=39947 GN=HXK3 PE=2 SV=1
	evm.model.CTG_1383.1_Akon	1.93374	17.5289	3.47674	1.25175	sp|Q2KNB4|HXK3_ORYSJ Hexokinase-3 OS=Oryza sativa subsp. japonica OX=39947 GN=HXK3 PE=2 SV=1
MSR	evm.model.HIC_ASM_4.14790_Akon	3.61487	70.2877	19.9994	3.30685	sp|Q9LU40|MSR1_ARATH Protein MANNAN SYNTHESIS-RELATED 1 OS=Arabidopsis thaliana OX=3702 GN=MSR1 PE=2 SV=1
	evm.model.HIC_ASM_11.2048_Akon	0.795051	2.45625	3.59496	1.4063	sp|Q9LU40|MSR1_ARATH Protein MANNAN SYNTHESIS-RELATED 1 OS=Arabidopsis thaliana OX=3702 GN=MSR1 PE=2 SV=1
	evm.model.HIC_ASM_11.2047_Akon	1.19067	2.43448	3.37023	1.35777	sp|Q0WPA5|MSR2_ARATH Protein MANNAN SYNTHESIS-RELATED 2 OS=Arabidopsis thaliana OX=3702 GN=MSR2 PE=2 SV=1
CSLD	evm.model.HIC_ASM_9.9391_Akon	26.8712	18.1427	22.777	18.181	sp|A2YU42|CSLD2_ORYSI Cellulose synthase-like protein D2 OS=Oryza sativa subsp. indica OX=39946 GN=CSLD2 PE=3 SV=1
	evm.model.HIC_ASM_6.2396_Akon	0.0966485	0.166632	0.0289818	0	sp|Q9SZL9|CSLD4_ARATH Cellulose synthase-like protein D4 OS=Arabidopsis thaliana OX=3702 GN=CSLD4 PE=2 SV=1
	evm.model.HIC_ASM_5.650_Akon	0	0	0.00286256	0	sp|Q9SZL9|CSLD4_ARATH Cellulose synthase-like protein D4 OS=Arabidopsis thaliana OX=3702 GN=CSLD4 PE=2 SV=1
	evm.model.HIC_ASM_4.13219_Akon	0	0	0	0	sp|O49323|CSLD1_ARATH Cellulose synthase-like protein D1 OS=Arabidopsis thaliana OX=3702 GN=CSLD1 PE=2 SV=1
	evm.model.HIC_ASM_4.13108_Akon	0.694484	34.8764	3.90629	0.807432	sp|Q9LHZ7|CSLD2_ORYSJ Cellulose synthase-like protein D2 OS=Oryza sativa subsp. japonica OX=39947 GN=CSLD2 PE=2 SV=1
	evm.model.HIC_ASM_4.13107_Akon	1.01739	57.1743	5.2732	1.06611	sp|A2ZAK8|CSLD1_ORYSI Cellulose synthase-like protein D1 OS=Oryza sativa subsp. indica OX=39946 GN=CSLD1 PE=3 SV=2
	evm.model.HIC_ASM_10.1046_Akon	10.0517	58.9281	40.1824	9.89898	sp|A2YU42|CSLD2_ORYSI Cellulose synthase-like protein D2 OS=Oryza sativa subsp. indica OX=39946 GN=CSLD2 PE=3 SV=1
	evm.model.HIC_ASM_1.419_Akon	0.043355	0.262867	0	0	sp|Q9SRW9|CSLD5_ARATH Cellulose synthase-like protein D5 OS=Arabidopsis thaliana OX=3702 GN=CSLD5 PE=2 SV=1
	evm.model.HIC_ASM_1.418_Akon	0	0.0298634	0	0	sp|Q9SRW9|CSLD5_ARATH Cellulose synthase-like protein D5 OS=Arabidopsis thaliana OX=3702 GN=CSLD5 PE=2 SV=1
	evm.model.CTG_7692.3_Akon	0	0	0	0	sp|Q9SRW9|CSLD5_ARATH Cellulose synthase-like protein D5 OS=Arabidopsis thaliana OX=3702 GN=CSLD5 PE=2 SV=1
	evm.model.CTG_4690.2_Akon	0	0	0	0	sp|O49323|CSLD1_ARATH Cellulose synthase-like protein D1 OS=Arabidopsis thaliana OX=3702 GN=CSLD1 PE=2 SV=1
	evm.model.CTG_12453.6_Akon	0	0	0.00622283	0	sp|O49323|CSLD1_ARATH Cellulose synthase-like protein D1 OS=Arabidopsis thaliana OX=3702 GN=CSLD1 PE=2 SV=1
	evm.model.CTG_12186.9_Akon	0.0640286	0.0970535	0.0028517	0	sp|Q9SRW9|CSLD5_ARATH Cellulose synthase-like protein D5 OS=Arabidopsis thaliana OX=3702 GN=CSLD5 PE=2 SV=1

## Sheet: S4
Table S4. Genome data collected from database
Scientific Name	Accession	Database
Lemna minor	27408	CoGE (Comparative Genomics Platform)
Spirodela polyrhiza	55812	CoGE (Comparative Genomics Platform)
Amorphophallus konjac	GCA_022559845.1	NCBI (National Center for Biotechnology Information)
Colocasia esculenta	CNP0001082	CNGBdb (China National GeneBank DataBase)
Pinellia pedatisecta	CNP0003127	CNGBdb (China National GeneBank DataBase)
Pistia stratiotes	CNP0002271	CNGBdb (China National GeneBank DataBase)
Zantedeschia elliottiana	doi:10.6084/m9.figshare.22656112	Figshare

## Sheet: S5
Table S5. Transcriptomic data collected from database
Scientific Name	Database
PRJNA300548	L. minor exposed to ionizing radiation, encompassing γ-radiation, β-radiation, and irradiation treatments
GSE206791	S. polyrhiza under normal temperature, moderate heat stress, and high heat stress conditions
GSE226143	S. polyrhiza in response to phosphate deficiency
PRJNA734512	different stages of corm development in A. konjac
tissue/Obtained from our database	Different organs of A. konjac
bac/Obtained from our database	A. konjac in response to soft rot disease

## Sheet: S6
Table S6. Gene-specific primers sequence
Primer	Sequence
CSLA3-F	ATGGAGGGCCTAATGAAG
CSLA3-R	CTACTTTTCACTAGGAACAA
35S::CSLA3-GFP-F	tttcatttggagaggacagggtATGGAGGGCCTAATGAAG
35S::CSLA4-GFP-R	GCCCTTGCTCACCATtcgactCTTTTCACTAGGAACAAA
35S::AkCSLA3--F	CGTTAACCTGCAGGTCGACTCTAGAATGGAGGGCCTAATGAAG
35S::AkCSLA4--R	TTAAGGTTTAAACGAGCTCGGTACCCTACTTTTCACTAGGAACAA
